# Supplementary material for: Early Evolution of Ionotropic GABA Receptors and Selective Regimes Acting on the Mammalian-Specific Theta and Epsilon Subunits
Source: PLoS One. 2007 Sep 19;2(9):e894. doi: 10.1371/journal.pone.0000894 (PMC1975676; doi:10.1371/journal.pone.0000894)
Supplement: Text S2 — Codon alignment of the GABA receptor subunits β, θ, γ and ɛ for human. (0.09 MB TXT) [file pone.0000894.s002.txt]

>mouseT
---------------------atgggcatccgaggtatgctgcgagccgctgcgctcctgctgctcattaggacttggctggcagagagtaacggccccagtcccaccccgaaattccacttcgagctctcctccagcacgcctgaagtcattctggatctcttcaactgcaaaaac---------------------------------------------------------------------------------------------------------------------------------------------------------------------------------------------------------------------------------------------------------------------------------------------------------------------------------------------------------------------------------------------------------------------------------------------------------------------------------------------------------------------------------------------------------------------------------------------------------------------------------------------------------------------------------------------------------------------------------------------------------------------------------------------------------------------------------------------------------------------------------------------------------------------------------------------------------------------------------------------------------------------------------------------------------------------------------------------------------------------------------------------------------------------------------------------------------------------------------------------------------------------------------------------------------------------------------------------------------------------------------------------------------------------------------------------------------------------------------------------------------------------------------------------------------tgtgcaaatgaagctgtggttcaaaagattttggacagggtgctgtcaacatatgatgtccgacttagaccaaattttggaggagctcctgtgcctgtgtcagtatctatctatgtgtccagtattgaacagatctcagaaataaatatggactatacaatcacaatgtttttgcatcagacctggaaggacacacgcttagcttactatgaaaccaacctaaacctgaccctggattatcggatgcatgagaagctctgggttcctgactgctactttgtgaatagcaaagatgcctttgtgcatgatgtaactgtggagaatcgtgtatttcaacttcacccagatgggacagtgcgatatggcatccgacttaccacaacagcagcctgttccctggatctgcaaaaattccctatggacaaacaatcctgcaagctggaggtggagagctatggctacactgtcgaagacattgtgttatcctgggaagatgat------------aatgccatccacattactgatgggctgcatatccctcagtacacgtacctggggagaacaattaccagcaaggaagtgtacttctacacaggc---tcctacatgcgcctgatagtgaagttccaggttcagagggaagtccgcagttaccttgtgcaggtctattggcccacggtcctcaccaccattctctcctggatatcattttggatgaactatgattcctctgcagccagggtaactattggactaacttcgatccttgtcctgactaccatcgactcacatatgcgggataaactcccccatatttcctgtatcaaagctattgacatctacatccttgtatgcctattcttcgttttcctgtcactgctggagtatgtctacatcaactaccttttcttcagccaagtacctcggcgtaatcacagaagatgcaggaaacccaggagagttgttgcccgataccgctaccaagaagtggtggtagcaaatgtgcaggatggcctgattaatgtggaagacagagtagaagacagagctggtccccttcctgacagccccatgcaggctcatctggcaagccaggaaagtctaggatccttggtgttcacatcagagcaggcccagctggctacctcagaaagtctcagtctactctcttctgcc---------------------------------------tcaagccagactcaattggccactggagaaagcctgagtgatctgccctccacctctgagcaaacagtgcctgagtgtaccattcactttcatggctttcttactaatgacagtattatccccatcaaaatccacagccgatctgatgcctgtgatgat------------------gaagactccgaagaaagcctaagctctgaggagagccatggccatggaagcagccacactggaaggctcaagctccagattagccagaggtgtgtgcaagaagcaagttgggaccttgataaaattgagatcttacaggatgacatcagtatcacgagcagctggcttggccttgatgaacaatgcaagggggatgctgacagtatctggagccttactgatgaggagctcatggcctgtgaccaagagaaggacagtagctca------gagtctgaggagaattgctccccaagccctgggtgctccttcaatgaagggttctcttttcagctctttaaacctaaccgggtccccaaggttgatagatggtcccgtttcctctttcctctttcctttgggctgttcaatgtggtttactggttataccatgtctat
>ratT
------------------------------------atgctgcgagccgctgagctcctgctgctcattaggacttggctggcagagagtaacgaccccagtcccaccccaaaattccacttcgagctctcctccagcatgcctgaagtcatcctggatctcttcaactgcaaaaat---------------------------------------------------------------------------------------------------------------------------------------------------------------------------------------------------------------------------------------------------------------------------------------------------------------------------------------------------------------------------------------------------------------------------------------------------------------------------------------------------------------------------------------------------------------------------------------------------------------------------------------------------------------------------------------------------------------------------------------------------------------------------------------------------------------------------------------------------------------------------------------------------------------------------------------------------------------------------------------------------------------------------------------------------------------------------------------------------------------------------------------------------------------------------------------------------------------------------------------------------------------------------------------------------------------------------------------------------------------------------------------------------------------------------------------------------------------------------------------------------------------------------------------------------------tgtgcaaatgaagctgttgttcaaaagattttggacagggtcctgtcaacatatgatgtccgactgagaccaaattttggaggagcacctgtgcctgtgtcaatatctatctatgtctccagtattgaacagatctcagaaataaacatggactataccatcacaatgtttctgcatcagacttggaaggacacgcgcttagcttactatgagaccaacctgaacctgactctggactatcggatgcatgagaagctctgggtccctgactgctactttgtgaatagcaaagatgcctttgtgcatgatgtaactgcggagaatcgtgtatttcaacttcacccagatgggacagtgcaatatggcatccgacttaccacaacagcagcctgttccctggatctgcaaaaattccctatggacaaacaatcctgcaagctggaggtggagagctatggctacactgtcgaagacattgtgttatcctgggaagatgat------------aatgccatccacattactgacgagctacacatccctcagtacacctacctggggaggacaattaccagcaaggaggtgtacttctacacaggc---tcctacatgcgcctgatagtgaagttccaggttcagagggaagtccgcagttaccttgtgcaggtctattggcccacagtcctcaccaccattctctcctggatatcattttggatgaactatggttcctctgcagccagggtaactattggactaacttcaatccttgtcctgactaccatcgactcacatatgcgggataaactcccccatatttcctgtatcaaagccattgacatctacatccttgtgtgcctgttcttcgttttcctgtccctgctggagtatgtctacatcaactaccttttcttcagccaagcacctcggcgtaatcacaggagatgcaggaaacccaggagagttgttgcccgataccgctaccaagaagtggtggtagcacatgtgcaggatggcctgataaatgtggaagacagagtggaagacagagctggtccccttcctgacagccccatgcaggctcatctggcaagccaggaaagtctaggatctttgttgttcacttcagaggaggctcaactggctacttcagaaagcctcagcctactctcgtctgcc---------------------------------------tcaagccaggtccaattggccactggagaaagcctgggtgatctgccctccacctctgagcaaacactgcctgactataccattcactttcatggttttctcactaatgacagtattctccccatcaaaatccgcagccattctgatgccctgggtgat------------------gaagactccgaagaaagcctaagctctgaggagagctatggccatggaggcagccccactggaaggctcaagctccagattagccagaggtgtgtgcaagaagcaagttgggacattgataagattgagagcttacaggatgacatcagtatcaagagcagctggcttggccttgatgaacaacgcaaaggggatgctgacagtatctggagccttactgatgaggagctcatggcctgtgaccaagagaaggacagtagcagtagctcagagtctgaggagagttgctccccaagccctgggtgctccttcaatgaagggttctcttttcagctctttaaccctaaccgggtccctaaggttgacaggtggtcccgtttcctcttccctctttcctttgggttgttcaatgtggtttactggttataccatatgtat
>humanT
---------------------atgggcatccgaggcatgctgcgagccgcagtgatcctgctgctcatcaggacctggctcgcggagggcaactaccccagtcccatcccgaaattccacttcgagttctcctctgctgtgcccgaagtcgtcctgaacctcttcaactgcaaaaat---------------------------------------------------------------------------------------------------------------------------------------------------------------------------------------------------------------------------------------------------------------------------------------------------------------------------------------------------------------------------------------------------------------------------------------------------------------------------------------------------------------------------------------------------------------------------------------------------------------------------------------------------------------------------------------------------------------------------------------------------------------------------------------------------------------------------------------------------------------------------------------------------------------------------------------------------------------------------------------------------------------------------------------------------------------------------------------------------------------------------------------------------------------------------------------------------------------------------------------------------------------------------------------------------------------------------------------------------------------------------------------------------------------------------------------------------------------------------------------------------------------------------------------------------------tgtgcaaatgaagctgtggttcaaaagattttggacagggtgctgtcaagatacgatgtccgcctgagaccgaattttggaggtgcccctgtgcctgtgagaatatctatttatgtcacgagcattgaacagatctcagaaatgaatatggactacacgatcacgatgttttttcatcagacttggaaagattcacgcttagcatactatgagaccaccctgaacttgaccctggactatcggatgcatgagaagttgtgggtccctgactgctactttctgaacagcaaggatgctttcgtgcatgatgtgactgtggagaatcgcgtgtttcagcttcacccagatggaacggtgcggtacggcatccgactcaccactacagcagcttgttccctggatctgcataaattccctatggacaagcaggcctgcaacctggtggtagagagctatggttacacggttgaagacatcatattattctgggatgacaatggg---------aacgccatccacatgactgaggagctgcatatccctcagttcactttcctgggaaggacgattactagcaaggaggtgtatttctacacaggt---tcctacatacgcctgatactgaagttccaggttcagagggaagttaacagctaccttgtgcaagtctactggcctactgtcctcaccactattacctcttggatatcgttttggatgaactatgattcctctgcagccagggtgacaattggcttaacttcaatgctcatcctgaccaccatcgactcacatctgcgggataagctccccaacatttcctgtatcaaggccattgatatctatatcctcgtgtgcttgttctttgtgttcctgtccttgctggagtatgtctacatcaactatcttttctacagtcgaggacctcggcgccagcctaggcgacacaggagaccccgaagagtcattgcccgctaccgctaccagcaagtggtggtaggaaacgtgcaggatggcctgattaacgtggaagacggagtcagctct------------ctccccatcaccccagcgcaggcccccctggcaagcccggaaagcctcggttctttgacgtccacctccgagcaggcccagctggccacctcggaaagcctcagcccactcacttctctc---------------------------------------tcaggccaggcccccctggccactggagaaagcctgagcgatctcccctccacctcagagcaggcccggcacagctatggtgttcgctttaatggtttccaggctgatgacagtattattcctaccgaaatccgcaaccgtgtcgaagcccatggccatggtgttacccatgaccatgaagattccaatgagagcttgagctcggatgagcgccatggccatggc------cccagtgggaagcccatgcttcaccatggcgagaagggtgtgcaagaagcaggctgggaccttgat---------------------gacaacaatgacaagagcgactgccttgccattaaggagcaattcaagtgtgatactaacagtacctggggccttaatgatgatgagctcatggcccatggccaagagaaggacagtagctca------gagtctgaggatagttgccccccaagccctgggtgctccttcactgaagggttctccttcgatctctttaatcctgactacgtcccaaaggtcgacaagtggtcccggttcctcttccctctggcctttgggttgttcaacattgtttactgggtataccatatgtat
>mouseB1
------------------------------------------------------------------------atgtggacagtacaaaatcgagag---------------agtttggggcttctctcttttcccgtgatggttgctatggtttgttgtgcacacagctccaatgaa---------------------------------------------------------------------------------------------------------------------------------------------------------------------------------------------------------------------------------------------------------------------------------------------------------------------------------------------------------------------------------------------------------------------------------------------------------------------------------------------------------------------------------------------------------------------------------------------------------------------------------------------------------------------------------------------------------------------------------------------------------------------------------------------------------------------------------------------------------------------------------------------------------------------------------------------------------------------------------------------------------------------------------------------------------------------------------------------------------------------------------------------------------------------------------------------------------------------------------------------------------------------------------------------------------------------------------------------------------------------------------------------------------------------------------------------------------------------------------------------------------------------------------------------------------cccagcaacatgtcatacgtgaaagagacagtggaccgactgctcaaaggatatgacattcgcttgcggccggactttggagggcccccggtggacgtcgggatgcggatcgatgtcgccagcatagacatggtctcggaagtgaatatggattatacactcaccatgtatttccagcagtcttggaaggacaagaggctttcatattctggaatcccattaaatctgacccttgacaacagagtagctgaccaactctgggtaccagacacctactttctcaatgacaagaaatcatttgtgcatggggtcacagtgaaaaaccgaatgatcaggctgcatcctgatggaactgttctctatggactacggatcacaaccactgcagcatgcatgatggatcttcgaagataccctctggatgagcaaaactgcaccctggagattgaaagttatggctataccacggatgacatcgaattttactggaatggaggagag---------ggagcagtaactggggtcaataaaattgagcttccccaattttcaattgttgactacaagatggtgtccaagaaggtggagttcacaacaggg---gcatatccacgactatcactaagttttcgtctaaagagaaacattggttacttcattttgcagacctacatgccttccacactgattacaatcctgtcctgggtgtcgttttggatcaactatgatgcatctgcagccagagtcgcactaggaatcactacggtgctgaccatgaccaccatcagcactcacctcagggagactttgccgaagatcccttacgtcaaagcgattgacatctatctcatgggctgttttgtgtttgtgttcctggctctactggaatatgcttttgtcaattacattttcttcggaaaaggccctcag------aaaaagggagcgagcaaacaagaccagagtgccaatgaaaag------------------------------------------------------------------------------------------aacagactggagatgaacaaagtccaagttgatgcccacggcaatattctcctcagcaccctggaaatcaggaacgagaccagtggc------------------------------------------------------------------tccgaggtgctcacaggtgtaagtgac---------------cccaaggccaccatgtactcgtacgacagcgccagcatccagtaccgc------------------------------------------------------------------------------------------------aagccactgagcagccgcgagggcttcgggcgt---------------------------------------------------------------------------------------------------------------------------------------------------------------------gggctggacaggcacggggtaccgggcaaggggcgcatccgcaggcgcgcctcg------------------------------------------------------cagctcaaagtgaagatccccgacttgactgacgtgaactccatagacaagtggtcccgaatgttcttccccatcaccttttctctttttaatgtcgtttattggctttactatgtacac
>ratB1
------------------------------------------------------------------------atgtggacagtacaaaatcgagag---------------agtttggggcttctctcttttcctgtgatggttgccatggtttgttgtgcacacagctccaatgaa---------------------------------------------------------------------------------------------------------------------------------------------------------------------------------------------------------------------------------------------------------------------------------------------------------------------------------------------------------------------------------------------------------------------------------------------------------------------------------------------------------------------------------------------------------------------------------------------------------------------------------------------------------------------------------------------------------------------------------------------------------------------------------------------------------------------------------------------------------------------------------------------------------------------------------------------------------------------------------------------------------------------------------------------------------------------------------------------------------------------------------------------------------------------------------------------------------------------------------------------------------------------------------------------------------------------------------------------------------------------------------------------------------------------------------------------------------------------------------------------------------------------------------------------------------cccagcaacatgtcatacgtgaaagagacagtggaccgactgctcaaaggatatgacattcgcttgcggccagactttggagggcccccggtggacgtcgggatgcggatcgatgtcgccagcatagacatggtctcggaagtgaatatggattatacactcaccatgtatttccagcagtcttggaaggacaagagactttcatattctggaatcccattaaatctgacccttgacaacagggtagctgaccaactctgggtaccagacacctactttctcaatgacaagaagtcatttgtgcatggggtcacagtgaaaaaccgaatgatcaggcttcatcctgatggaactgttctctatggactacggatcacaaccactgcagcttgcatgatggatctccgaagataccctctggatgagcaaaactgcaccctggagatcgaaagttatggctataccaccgatgacatcgaattttactggaatggaggagag---------ggagcagtaactggggtcaataaaattgagcttccccaattttcaattgtcgactacaagatggtgtccaagaaggtggaattcacaacaggg---gcatatccacgactatcactaagttttcgtctaaagagaaacatcggttacttcattttgcagacctacatgccctccacactgattacaattctgtcctgggtgtcgttttggatcaactatgatgcatctgcagccagagtcgccctaggaatcaccacggtgctgaccatgacaaccatcagtactcacctcagggagactctgccaaagatcccttacgtcaaagcgattgatatctatctcatgggttgttttgtgttcgtgttcctggctctactggagtacgcctttgtaaattacattttcttcggaaaaggccctcag------aaaaaaggagcgagcaaacaagaccagagtgccaatgaaaag------------------------------------------------------------------------------------------aacaaactggagatgaacaaagtccaggttgatgcccacggcaatattctcctcagcaccctggaaatcaggaatgagaccagtggc------------------------------------------------------------------tccgaggtgctcacgggtgtaagtgac---------------cccaaggccactatgtactcatacgacagcgccagcatccagtaccgc------------------------------------------------------------------------------------------------aaaccactgagcagccgtgagggcttcggacga---------------------------------------------------------------------------------------------------------------------------------------------------------------------gggctggacaggcacggggtgcccggcaagggtcgcatccgcagacgtgcctct------------------------------------------------------cagctcaaagtgaagatccctgacttgactgacgtgaactccatagacaagtggtcccgaatgttcttccccatcacattttccctttttaatgtcgtttattggctttactatgtacac
>humanB1
------------------------------------------------------------------------atgtggacagtacaaaatcgagag---------------agtctggggcttctctctttccctgtgatgattaccatggtctgttgtgcacacagcaccaatgaa---------------------------------------------------------------------------------------------------------------------------------------------------------------------------------------------------------------------------------------------------------------------------------------------------------------------------------------------------------------------------------------------------------------------------------------------------------------------------------------------------------------------------------------------------------------------------------------------------------------------------------------------------------------------------------------------------------------------------------------------------------------------------------------------------------------------------------------------------------------------------------------------------------------------------------------------------------------------------------------------------------------------------------------------------------------------------------------------------------------------------------------------------------------------------------------------------------------------------------------------------------------------------------------------------------------------------------------------------------------------------------------------------------------------------------------------------------------------------------------------------------------------------------------------------------cccagcaacatgccatacgtgaaagagacagtggacagattgctcaaaggatatgacattcgcttgcggccggacttcggagggccccccgtcgacgttgggatgcggatcgatgtcgccagcatagacatggtctccgaagtgaatatggattatacactcaccatgtatttccagcagtcttggaaagacaaaaggctttcttattctggaatcccactgaacctcaccctagacaatagggtagctgaccaactctgggtaccagacacctactttctgaatgacaagaaatcatttgtgcatggggtcacagtgaaaaatcgaatgattcgactgcatcctgatggaacagttctctatggactccgaatcacaaccacagctgcatgtatgatggatcttcgaagatatccactggatgagcagaactgcaccctggagatcgaaagttatggctataccactgatgacattgaattttactggaatggaggagaa---------ggggcagtcactggtgttaataaaatcgaacttcctcaattttcaattgttgactacaagatggtgtctaagaaggtggagttcacaacagga---gcgtatccacgactgtcactaagttttcgtctaaagagaaacattggttacttcattttgcaaacctacatgccttctacactgattacaattctgtcctgggtgtctttttggatcaactatgatgcatctgcagccagagtcgcactaggaatcacgacggtgcttacaatgacaaccatcagcacccacctcagggagaccctgccaaagatcccttatgtcaaagcgattgatatttatctgatgggttgctttgtgtttgtgttcctggctctgctggagtatgcctttgtaaattacatcttctttgggaaaggccctcag------aaaaagggagctagcaaacaagaccagagtgccaatgagaag------------------------------------------------------------------------------------------aataaactggagatgaataaagtccaggtcgacgcccacggtaacattctcctcagcaccctggaaatccggaatgagacgagtggc------------------------------------------------------------------tcggaagtgctcacgagcgtgagcgac---------------cccaaggccaccatgtactcctatgacagcgccagcatccagtaccgc------------------------------------------------------------------------------------------------aagcccctgagcagccgcgaggcctacgggcgc---------------------------------------------------------------------------------------------------------------------------------------------------------------------gccctggaccggcacggggtacccagcaaggggcgcatccgcaggcgtgcctcc------------------------------------------------------cagctcaaagtcaagatccccgacttgactgatgtgaattccatagacaagtggtcccgaatgtttttccccatcaccttttctctttttaatgtcgtctattggctttactatgtacac
>mouseB3
------------------------------------------------------------------------atgtggggctttgcgggaggaagg---------------cttttcggcatcttctcggccccggtgctggtggcggtggtttgctgcgctcagagcgtaaacgac---------------------------------------------------------------------------------------------------------------------------------------------------------------------------------------------------------------------------------------------------------------------------------------------------------------------------------------------------------------------------------------------------------------------------------------------------------------------------------------------------------------------------------------------------------------------------------------------------------------------------------------------------------------------------------------------------------------------------------------------------------------------------------------------------------------------------------------------------------------------------------------------------------------------------------------------------------------------------------------------------------------------------------------------------------------------------------------------------------------------------------------------------------------------------------------------------------------------------------------------------------------------------------------------------------------------------------------------------------------------------------------------------------------------------------------------------------------------------------------------------------------------------------------------------------cccgggaacatgtcctttgtgaaggagacggtcgacaagctgttgaaaggctacgacattcgcctgagacccgacttcgggggtcccccagtctgcgtggggatgaacatcgacatcgccagcatcgacatggtttctgaagtcaacatggattataccttaactatgtatttccaacaatactggagagataaaaggctcgcctattctgggatccctctcaacctcacgcttgacaatcgagtggctgaccagctctgggtgcccgacacatatttcttaaatgacaaaaagtcatttgtccacggagtgacagtgaaaaaccgcatgatccgcctccaccctgatgggacagtgctgtatgggctcaggatcactacgacagcagcgtgcatgatggacctcagaagatacccactggatgagcaaaactgcactttggaaattgaaagctatggctacactacggatgacattgaattttactggcgtggcggggac---------aaggctgtcactggcgtggaaaggatcgagctcccacagttctccattgtagagcaccgtctggtctccaggaatgttgtcttcgccacaggt---gcctatcctcgactttcattgagttttcggttgaagagaaatatcgggtacttcattcttcagacgtatatgccctcaatcctgatcacaatcctctcgtgggtgtccttctggatcaattacgatgcatctgctgctcgagttgcccttgggattaccaccgtgctcaccatgacaaccatcaacactcaccttcgggagactctacccaaaattccctatgtcaaagccatcgacatgtacctgatgggctgctttgtctttgtattcctggcacttctggagtacgcctttgtcaactacattttctttggaagaggtccccaaaggcagaagaagcttgcggagaagacagccaaggccaagaatgatcgt------------------------------------------------------------------------------------------tctaagagtgaaataaac------cgggtggatgctcacgggaatatcctattagcaccgatggatgttcacaatgaaatgaat------------------------------------------------------------------------gaggttgcaggcagcgttggtgac---------------accaggaattcagcaatatcctttgacaactcaggaatccagtatagg------------------------------------------------------------------------------------------------aaacagagcatgcccaaggaagggcatgggcggtac------------------------------------------------------------------------------------------------------------------------------------------------------------------atgggagacagaagcatcccgcacaagaagacccacctacggaggaggtcttca------------------------------------------------------cagctcaaaatcaaaatccctgatctaaccgatgtgaatgccatagacaggtggtcccgcatcgtgtttccattcaccttttctctcttcaatttagtttactggctgtactatgttaac
>ratB3
------------------------------------------------------------------------atgtggggctttgcgggaggaagg---------------cttttcggcatcttctcggccccggtgctggtggcggtggtttgctgcgcccagagcgtaaacgac---------------------------------------------------------------------------------------------------------------------------------------------------------------------------------------------------------------------------------------------------------------------------------------------------------------------------------------------------------------------------------------------------------------------------------------------------------------------------------------------------------------------------------------------------------------------------------------------------------------------------------------------------------------------------------------------------------------------------------------------------------------------------------------------------------------------------------------------------------------------------------------------------------------------------------------------------------------------------------------------------------------------------------------------------------------------------------------------------------------------------------------------------------------------------------------------------------------------------------------------------------------------------------------------------------------------------------------------------------------------------------------------------------------------------------------------------------------------------------------------------------------------------------------------------------cccgggaacatgtcctttgtgaaggagacggtcgacaagctgttgaaaggctacgacattcgcctgagaccggacttcgggggtcccccagtctgcgtggggatgaacatcgacatcgccagcatcgacatggtttctgaagtcaacatggattataccttaactatgtatttccaacaatattggagagataaaaggctcgcctactctgggatccctctcaacctcacgcttgacaatcgagtggctgaccagctctgggtgcctgacacatatttcttaaatgacaaaaagtcatttgtgcacggagtgacagtgaaaaaccgcatgatccgcctccaccctgatggaacagtgctgtacgggctcaggatcaccaccacagcagcttgcatgatggacctcagaagatacccactggatgagcaaaactgcaccctggaaattgaaagctatggatacaccacggatgacattgaattttactggcgtggcggggac---------aaggctgttactggcgtggaaaggatcgagctcccacagttctccattgtggagcaccgtctggtctccaggaatgttgtcttcgccacaggt---gcctaccctcgactctcattgagttttcggttgaagagaaacattgggtacttcatacttcagacgtatatgccctcaatcatgatcacaatcctctcatgggtgtccttctggatcaattatgatgcatctgctgctcgagttgccctagggattaccaccgtgctcaccatgacaaccatcaacactcaccttcgagagactctacccaaaatcccctacgtcaaagccatcgacatgtacctgatgggttgcttcgtctttgtattcctggcacttctggagtatgcctttgtcaactatattttctttggacgaggtccccaacggcagaagaagcttgcggagaagacagccaaggccaagaatgatcga------------------------------------------------------------------------------------------tccaagagtgaaatcaac------cgggtggatgctcacgggaatatcctactagcaccgatggatgttcacaatgaaatgaat------------------------------------------------------------------------gaggttgcaggcagcgttggtgac---------------accaggaattcagcaatatcctttgacaactcaggaatccagtatagg------------------------------------------------------------------------------------------------aaacagagcatgcccaaggaagggcatgggcggtac------------------------------------------------------------------------------------------------------------------------------------------------------------------atgggagacagaagcatcccgcacaagaagacgcacctacggaggaggtcttcg------------------------------------------------------cagctcaaaatcaaaatccctgatctaaccgatgtgaatgccatagacagatggtcccggatcgtgtttccattcaccttttctctcttcaacttagtttactggctgtactatgttaac
>humanB3
------------------------------------------------------------------------atgtggggccttgcgggaggaagg---------------cttttcggcatcttctcggccccggtgctggtggctgtggtgtgctgcgcccagagtgtgaacgat---------------------------------------------------------------------------------------------------------------------------------------------------------------------------------------------------------------------------------------------------------------------------------------------------------------------------------------------------------------------------------------------------------------------------------------------------------------------------------------------------------------------------------------------------------------------------------------------------------------------------------------------------------------------------------------------------------------------------------------------------------------------------------------------------------------------------------------------------------------------------------------------------------------------------------------------------------------------------------------------------------------------------------------------------------------------------------------------------------------------------------------------------------------------------------------------------------------------------------------------------------------------------------------------------------------------------------------------------------------------------------------------------------------------------------------------------------------------------------------------------------------------------------------------------------cccgggaacatgtcctttgtgaaggagacggtggacaagctgttgaaaggctacgacattcgcctaagacccgacttcgggggtcccccggtctgcgtggggatgaacatcgacatcgccagcatcgacatggtttccgaagtcaacatggattataccttaaccatgtattttcaacaatattggagagataaaaggctcgcctattctgggatccctctcaacctcacgcttgacaatcgagtggctgaccagctatgggtgcccgacacatatttcttaaatgacaaaaagtcatttgtgcatggagtgacagtgaaaaaccgcatgatccgtcttcaccctgatgggacagtgctgtatgggctcagaatcaccacgacagcagcatgcatgatggacctcaggagataccccctggacgagcagaactgcactctggaaattgaaagctatggctacaccacggatgacattgagttttactggcgaggcggggac---------aaggctgttaccggagtggaaaggattgagctcccgcagttctccatcgtggagcaccgtctggtctcgaggaatgttgtcttcgccacaggt---gcctatcctcgactgtcactgagctttcggttgaagaggaacattggatacttcattcttcagacttatatgccctctatactgataacgattctgtcgtgggtgtccttctggatcaattatgatgcatctgctgctagagttgccctcgggatcacaactgtgctgacaatgacaaccatcaacacccaccttcgggagaccttgcccaaaatcccctatgtcaaagccattgacatgtaccttatgggctgcttcgtctttgtgttcctggcccttctggagtatgcctttgtcaactacattttctttggaagaggccctcaaaggcagaagaagcttgcagaaaagacagccaaggcaaagaatgaccgt------------------------------------------------------------------------------------------tcaaagagcgaaagcaac------cgggtggatgctcatggaaatattctgttgacatcgctggaagttcacaatgaaatgaat------------------------------------------------------------------------gaggtctcaggcggcattggcgat---------------accaggaattcagcaatatcctttgacaactcaggaatccagtacagg------------------------------------------------------------------------------------------------aaacagagcatgcctcgagaagggcatgggcgattc------------------------------------------------------------------------------------------------------------------------------------------------------------------ctgggggacagaagcctcccgcacaagaagacccatctacggaggaggtcttca------------------------------------------------------cagctcaaaattaaaatacctgatctaaccgatgtgaatgccatagacagatggtccaggatcgtgtttccattcactttttctcttttcaacttagtttactggctgtactatgttaac
>mouseB2
------------------------------------------------------------------------atgtggagagtccggaaaaggggc---------------tactttgggatttggtcatttcccttaataatcgccgctgtctgt---gctcagagtgtcaatgac---------------------------------------------------------------------------------------------------------------------------------------------------------------------------------------------------------------------------------------------------------------------------------------------------------------------------------------------------------------------------------------------------------------------------------------------------------------------------------------------------------------------------------------------------------------------------------------------------------------------------------------------------------------------------------------------------------------------------------------------------------------------------------------------------------------------------------------------------------------------------------------------------------------------------------------------------------------------------------------------------------------------------------------------------------------------------------------------------------------------------------------------------------------------------------------------------------------------------------------------------------------------------------------------------------------------------------------------------------------------------------------------------------------------------------------------------------------------------------------------------------------------------------------------------------cctagtaatatgtcgctggttaaagagacggtggacagactgttgaaaggctatgacattcgtctgagaccagattttggaggtccccctgtggccgtaggaatgaacattgatattgccagcattgatatggtttctgaggtcaatatggactataccttgaccatgtattttcagcaagcctggagagacaagaggctgtcttacaatgtaattcctttaaacttgactttggacaaccgagtggcagaccaactctgggtgcctgacacctacttcctgaatgataagaagtcatttgtacatggagtgactgtcaaaaaccgtatgattcgattgcatcccgatggcactgtcctgtatggcctcagaatcacaactacggctgcctgcatgatggacctaaggcggtatccactggatgaacaaaactgtacattggagattgaaagctatggctacacaactgatgacattgagttttactggcgcggcgatgac---------aatgcagtcacaggagtgacaaagattgagcttcctcagttctccatcgtagattataaactcatcaccaagaaagttgttttctccacaggt---tcttatcccagattgtccctaagctttaagctgaaaaggaacattggctacttcatcctgcagacatacatgccatcaattctgattaccattctctcctgggtctccttttggattaactatgatgcctctgctgcacgggttgcattaggaattacaactgtcctaacaatgaccacaatcaacacccacctccgggaaactctccctaaaatcccctatgtcaaagccattgacatgtacctaatggggtgctttgtcttcgtctttatggcccttctggaatacgctttggtcaactacatcttctttgggagaggaccccagcgccaaaagaaagcagctgagaaagctgctaatgccaacaatgagaag------------------------------------------------------------------------------------------atgcgcctggatgtcaac------aagatggacccccatgagaacatcttactcagcacgcttgagataaaaaacgagatggccaca------------------------------------------------------------------tccgaagcagtaatgggacttggagac---------------cccaggagcacaatgcttgcctatgatgcctccagcatccagtatcga------------------------------------------------------------------------------------------------aaagctgggctgcctaggcatagttttggccgcaac------------------------------------------------------------------------------------------------------------------------------------------------------------------gctctggagcgacatgtggcacaaaagaaaagtcgcctgaggagacgtgcctct------------------------------------------------------caactgaaaatcaccatccccgacttgactgatgtgaatgccattgatcggtggtcccgcattttcttccctgtggtgttttccttcttcaacatcgtctattggctttattatgtgaac
>ratB2
------------------------------------------------------------------------atgtggagagtccggaaaaggggc---------------tactttgggatttggtcatttcccttaataatcgccgctgtctgt---gctcagagtgtcaatgac---------------------------------------------------------------------------------------------------------------------------------------------------------------------------------------------------------------------------------------------------------------------------------------------------------------------------------------------------------------------------------------------------------------------------------------------------------------------------------------------------------------------------------------------------------------------------------------------------------------------------------------------------------------------------------------------------------------------------------------------------------------------------------------------------------------------------------------------------------------------------------------------------------------------------------------------------------------------------------------------------------------------------------------------------------------------------------------------------------------------------------------------------------------------------------------------------------------------------------------------------------------------------------------------------------------------------------------------------------------------------------------------------------------------------------------------------------------------------------------------------------------------------------------------------------cctagtaatatgtcgctggttaaagagacggtggacagactgttgaaaggctatgacattcgtctgagaccagatttcggaggtccccctgtggcagtaggaatgaacattgatatcgccagcatcgatatggtttctgaagtcaatatggactacaccttgaccatgtatttccagcaagcctggagagataagagactgtcctacaatgtaatccctttaaacttgactttggacaatcgagtggcagaccagctctgggtgcctgacacctacttcctgaatgataagaagtcatttgtacatggagtgactgtcaaaaaccgtatgattcgactgcatccagatggtactgtcctgtatggcctcagaatcacaactacagctgcctgcatgatggacctaaggcggtatccactggatgaacaaaactgcacgttggagatcgaaagctatggctatacaactgatgacattgagttttactggcgtggcgatgac---------aatgcagtcacgggagtgacaaagattgagcttcctcagttctccattgtagattataaactcatcaccaagaaagttgttttctccacaggt---tcttatcccagattgtccctaagctttaagctgaaaagaaacattggctacttcatcctgcagacatacatgccatccattctgattaccatcctctcctgggtctccttttggatcaactatgatgcttctgctgcacgggttgcattaggaattacaactgtcctgacgatgaccacaatcaatacccatctccgggagactctccctaaaattccctatgtaaaagccattgacatgtacctaatggggtgctttgtctttgtctttatggcccttctggaatatgctttggtcaactacatcttctttgggagaggaccccagcgccaaaagaaagcagctgagaaagctgctaatgccaacaacgagaag------------------------------------------------------------------------------------------atgcgcctggatgtcaac------aagatggacccacatgagaacatcttactcagcactcttgagataaaaaatgagatggccaca------------------------------------------------------------------tcagaagcagtaatgggacttggagac---------------cccaggagcacaatgcttgcctatgatgcctccagcatccagtatcgg------------------------------------------------------------------------------------------------aaagctgggttgcctaggcatagttttggccgcaac------------------------------------------------------------------------------------------------------------------------------------------------------------------gccctggaacgacatgtggcacaaaagaaaagtcgcctgaggagacgtgcctcc------------------------------------------------------caactgaaaatcaccatccccgacttgactgatgtgaacgccattgatcggtggtcccgcattttcttccctgtggtgttttccttcttcaacatcgtctattggctttactatgtgaac
>humanB2
------------------------------------------------------------------------atgtggagagtgcggaaaaggggc---------------tactttgggatttggtccttccccttaataatcgccgctgtctgt---gcgcagagtgtcaatgac---------------------------------------------------------------------------------------------------------------------------------------------------------------------------------------------------------------------------------------------------------------------------------------------------------------------------------------------------------------------------------------------------------------------------------------------------------------------------------------------------------------------------------------------------------------------------------------------------------------------------------------------------------------------------------------------------------------------------------------------------------------------------------------------------------------------------------------------------------------------------------------------------------------------------------------------------------------------------------------------------------------------------------------------------------------------------------------------------------------------------------------------------------------------------------------------------------------------------------------------------------------------------------------------------------------------------------------------------------------------------------------------------------------------------------------------------------------------------------------------------------------------------------------------------------cctagtaatatgtcgctggttaaagagacggtggatagactcctgaaaggctatgacattcgtctgagaccagattttggaggtccccccgtggctgtggggatgaacattgacattgccagcatcgatatggtttctgaagtcaatatggattataccttgacaatgtactttcaacaagcctggagagataagaggctgtcctataatgtaatacctttaaacttgactctggacaacagagtggcagaccagctctgggtgcctgatacctatttcctgaacgataagaagtcatttgtgcacggagtgactgttaagaaccgcatgattcgcctgcatcctgatggcaccgtcctttatggactcagaatcacaaccacagctgcctgcatgatggacctaaggaggtacccactggatgaacaaaactgcaccttggaaattgagagctatggatacacaactgatgacattgagttttactggcgtggcgatgat---------aatgcagtaacaggagtaacgaaaattgaacttccacagttctctattgtagattacaaacttatcaccaagaaggttgttttttccacaggt---tcctatcccaggttatccctcagctttaagcttaagagaaacattggctactttatcctgcaaacatacatgccttccatcctgattaccatcctctcctgggtctccttctggattaattacgatgcttcagctgcaagggtggcattaggaatcacaactgtcctcacaatgaccacaatcaacacccacctccgggaaactctccctaaaatcccctatgtgaaggccattgacatgtacctgatggggtgctttgtcttcgttttcatggcccttctggaatatgccctagtcaactacatcttctttgggagggggccccaacgccaaaagaaagcagctgagaaggctgccagtgccaacaatgagaag------------------------------------------------------------------------------------------atgcgcctggatgtcaac------aagatggacccccatgagaacatcttactgagcactctcgagataaaaaatgaaatggccaca------------------------------------------------------------------tctgaggctgtgatgggacttggagac---------------cccagaagcacaatgctagcctatgatgcctccagcatccagtatcgg------------------------------------------------------------------------------------------------aaagctgggttgcccaggcatagttttggccgaaat------------------------------------------------------------------------------------------------------------------------------------------------------------------gctctggaacgacatgtggcgcaaaagaaaagtcgcctgaggagacgcgcctcc------------------------------------------------------caactgaaaatcaccatccctgacttgactgatgtgaatgccatagatcggtggtcccgcatattcttcccagtggttttttccttcttcaacatcgtctattggctttattatgtgaac
>humanD
---------------------------------------------------------------------------atggacgcgcccgcccggctgctggccccgctcctgctcctctgcgcgcagcagctccgcggcaccagagcgatgaatgacatcggcgactacgtgggctcc---------------------------------------------------------------------------------------------------------------------------------------------------------------------------------------------------------------------------------------------------------------------------------------------------------------------------------------------------------------------------------------------------------------------------------------------------------------------------------------------------------------------------------------------------------------------------------------------------------------------------------------------------------------------------------------------------------------------------------------------------------------------------------------------------------------------------------------------------------------------------------------------------------------------------------------------------------------------------------------------------------------------------------------------------------------------------------------------------------------------------------------------------------------------------------------------------------------------------------------------------------------------------------------------------------------------------------------------------------------------------------------------------------------------------------------------------------------------------------------------------------------------------------------------------------aacctggagatctcctggctccccaac---ctggacgggctgatagccggctacgcccgcaacttccggcctggcatcggaggcccccccgtgaatgtggcccttgccctggaggtggccagcatcgaccacatctcagaggccaacatggagtacaccatgacggtgttcctgcaccagagctggcgggacagcaggctctcctacaaccacaccaacgagaccctgggtctggacagccgcttcgtggacaagctgtggctgcccgacaccttcatcgtgaacgccaagtcggcctggttccacgacgtgacggtggagaacaagctcatccggctgcagcccgacggcgtgatcctgtacagcatccgaatcacctccactgtggcctgcgacatggacctggccaaataccccatggacgagcaggagtgcatgctggacctggagagctacggttactcatcggaggacatcgtctactactggtcggagagccag---------gagcacatccacgggctggacaagctgcagctggcgcagttcaccatcaccagctaccgcttcaccacggagctgatgaacttcaagtccgctggccagttcccacggctcagcctgcacttccacctgcggaggaaccgcggcgtgtacatcatccaatcctacatgccctccgtcctgctggtcgccatgtcctgggtctccttctggatcagccaggcggcggtgcccgccagggtgtctctaggcatcaccacggtgctgacgatgaccacgctcatggtcagtgcccgctcctccctgccacgggcatcagccatcaaggcactggacgtctacttctggatctgctatgtcttcgtgtttgccgccctggtggagtacgcctttgctcatttcaacgccgactacaggaagaagcagaaggccaaggtcaaggtctccaggccgagggcagagatggacgtgagg------------------------------------------------------------------------------------------------------------------aacgccattgtcctcttctccctctctgctgccggcgtcacgcaggagctggccatctcccgc---------------------------------------------------------------------cggcagcgccgcgtcccggggaac------------------------ctgatgggctcctacaggtcggtgggggtggagacaggg------------------------------------------------------------------------------------------------------gagacgaagaaggagggggcagcccgctca---------------------------------------------------------------------------------------------------------------------------------------------------------------------------ggaggccaggggggcatccgtgcccggctcagg------------------------------------------------------------------------------------------cccatcgacgcagacaccattgacatttacgcccgcgctgtgttccctgcggcgtttgcggccgtcaatgtcatctactgggcggcatacgccatg
>mouseG1
------------------------ATGGGTTCTGGGAAAGCCTTCCTCTTCTCTCCTTCTCTCCTGTGG---------AGTCAAACTAGAGGAGTGAGGTTGATATTCTTGTTACTAACCCTGCATCTGGGAAACTGTGTCGATAAAGCAGATGATGAAGATGATGAAGATTTAACT------------------------------------------------------------------------------------------------------------------------------------------------------------------------------------------------------------------------------------------------------------------------------------------------------------------------------------------------------------------------------------------------------------------------------------------------------------------------------------------------------------------------------------------------------------------------------------------------------------------------------------------------------------------------------------------------------------------------------------------------------------------------------------------------------------------------------------------------------------------------------------------------------------------------------------------------------------------------------------------------------------------------------------------------------------------------------------------------------------------------------------------------------------------------------------------------------------------------------------------------------------------------------------------------------------------------------------------------------------------------------------------------------------------------------------------------------------------------------------------------------------------------------ATGAACAAAACATGGGTCTTGGCACCAAAAATTCATGAAGGAGATATCACACAAATCCTCAACTCTTTGCTTCAAGGTTATGATAACAAACTTCGTCCAGATATAGGCGTGAGACCCACAGTGATTGAAACAGATGTTTATGTAAACAGCATTGGACCTGTGGATCCCATAAACATGGAGTATACAATAGACATAATTTTTGCCCAAACCTGGTTTGACAGCCGTTTAAAGTTCAATAGCACCATGAAAGTACTTATGCTCAACAGCAACATGGTGGGGAAAATTTGGATTCCCGACACTTTCTTCAGGAACTCAAGAAAATCGGATGCACACTGGATAACAACGCCTAATCGCCTGCTGCGGATTTGGAGTGATGGAAGGGTTCTCTATACTCTTCGATTAACAATTAATGCAGAGTGCTACCTTCAACTTCATAATTTTCCTATGGATGAACATTCCTGTCCACTGGAATTTTCAAGCTATGGATACCCTAAAAATGAAATTGAGTACAAGTGGAAAAAG---------CCCTCTGTGGAAGTAGCTGATCCTAAGTACTGGAGATTATATCAGTTTGCATTTGTAGGGTTACGAAATTCTACTGAAATCTCTCACACAATCTCTGGA---GATTATATTATCATGACTATTTTTTTTGACCTGAGCAGACGGATGGGCTATTTCACGATTCAGACATACATTCCGTGTATTCTAACAGTGGTTCTTTCCTGGGTGTCTTTTTGGATCAATAAAGATGCAGTACCTGCTAGAACATCCCTGGGTATCACTACGGTTTTGACTATGACAACCCTCAGTACAATTGCTAGAAAATCTTTACCTAAGGTTTCTTACGTGACAGCAATGGATCTCTTTGTCTCTGTGTGTTTCATTTTTGTGTTTGCAGCACTCATGGAATACGGAACCTTGCATTATTTTACTAGCAACAATAAAGGAAAAACC---ACCAGAGGCAGGAAGCTGAAAAACAAG------------------------------------------------------------------------------------------------------ACTTCGGCTTCCCCAGGTCTCCATGCTGGATCC------------------------------------ACTCTCATTCCCATGAAC---------------------------------------------------------------------------AGCATTTCT---TTGCCACAAGGGGAAGATGATTATGGCTACCAGTGTTTGGAGGGCAAAGACTGTACTAGCTTTTTCTGTTGC------------------------------------------------------------------------------------------------TTCGATAGACTGCAGAACTGGGTCCTGGAGGGAAGG---------------------------------------------------------------------------------------------------------------------------------------------------------------------------------------GCGATACACATACGCATT---------------------------------------------------------------------------------------------------------GCAAAAATTGACTCCTACTCCAGAATCTTTTTCCCAACAGCTTTTGCCTTGTTCAATCTGGTTTACTGGGTTGGGTATCTATAC
>ratG1
------------------------ATGGGTTCTGGGAAAGTCTTCCTTTTCTCTCCTTCCCTCCTGTGG---------AGTCAAACTAGAGGAGTGAGGTTGATATTCTTGTTACTAACCCTGCATCTGGGAAACTGCATTGATAAAGCAGATGATGAAGATGATGAAGATTTAACT------------------------------------------------------------------------------------------------------------------------------------------------------------------------------------------------------------------------------------------------------------------------------------------------------------------------------------------------------------------------------------------------------------------------------------------------------------------------------------------------------------------------------------------------------------------------------------------------------------------------------------------------------------------------------------------------------------------------------------------------------------------------------------------------------------------------------------------------------------------------------------------------------------------------------------------------------------------------------------------------------------------------------------------------------------------------------------------------------------------------------------------------------------------------------------------------------------------------------------------------------------------------------------------------------------------------------------------------------------------------------------------------------------------------------------------------------------------------------------------------------------------------------ATGAACAAAACATGGGTCTTGGCACCTAAAATTCATGAAGGAGATATCACACAGATTCTCAACTCTTTACTTCAAGGCTATGATAACAAACTTCGTCCAGATATAGGCGTGAGACCCACAGTAATTGAAACTGATGTTTATGTAAACAGCATTGGACCTGTTGATCCCATAAACATGGAGTACACGATAGACATCATTTTTGCCCAGACTTGGTTCGATAGCCGTTTAAAGTTCAACAGCACCATGAAAGTCCTTATGCTTAACAGCAACATGGTGGGAAAAATTTGGATCCCTGACACGTTCTTCAGGAACTCAAGGAAATCTGATGCGCACTGGATAACAACGCCCAATCGCCTGCTGCGGATATGGAGTGATGGAAGGGTTCTCTACACTCTGAGATTAACAATTAATGCAGAATGCTACCTTCAACTCCATAACTTTCCTATGGATGAACATTCCTGTCCACTGGAATTTTCAAGCTATGGATACCCTAAAAATGAAATTGAGTACAAGTGGAAAAAG---------CCCTCAGTGGAAGTGGCTGATCCTAAGTACTGGAGATTGTATCAGTTTGCCTTTGTAGGGTTAAGAAATTCAACCGAAATCTCTCACACAATCTCCGGA---GATTATATTATCATGACTATCTTTTTTGACCTGAGCAGACGGATGGGCTATTTCACAATTCAGACCTACATTCCGTGCATTCTAACAGTTGTTCTTTCCTGGGTGTCTTTTTGGATCAACAAAGATGCTGTACCTGCTAGAACATCCCTGGGTATCACTACGGTTTTGACTATGACAACCCTCAGTACAATCGCTAGAAAATCTTTACCTAAGGTTTCTTACGTGACAGCAATGGATCTCTTTGTCTCTGTGTGTTTCATTTTTGTGTTTGCAGCACTCATGGAGTATGGAACCTTGCATTATTTTACTAGTAACAATAAAGGAAAAACC---ACCAGAGACAGGAAGCTGAAAAGCAAA------------------------------------------------------------------------------------------------------ACTTCGGTATCCCCAGGTCTCCATGCTGGATCT------------------------------------ACTCTGATTCCCATGAAC---------------------------------------------------------------------------AACATTTCT---ATGCCTCAAGGGGAAGATGATTATGGTTACCAGTGCTTGGAGGGCAAAGACTGTGCTACCTTTTTCTGTTGC------------------------------------------------------------------------------------------------TTTGAAGACTGCAGAACTGGGTCCTGGAGAGAAGGG---------------------------------------------------------------------------------------------------------------------------------------------------------------------------------------CGAATACACATACGCATT---------------------------------------------------------------------------------------------------------GCCAAAATCGACTCCTACTCCAGGATCTTTTTCCCAACAGCTTTTGCCTTGTTCAATCTGGTTTACTGGGTTGGATATCTATAC
>humanG1
------------------------ATGGGTCCTTTGAAAGCTTTTCTCTTCTCCCCTTTTCTTCTGCGG---------AGTCAAAGTAGAGGGGTGAGGTTGGTCTTCTTGTTACTGACCCTGCATTTGGGAAACTGTGTTGATAAGGCAGATGATGAAGATGATGAGGATTTAACG------------------------------------------------------------------------------------------------------------------------------------------------------------------------------------------------------------------------------------------------------------------------------------------------------------------------------------------------------------------------------------------------------------------------------------------------------------------------------------------------------------------------------------------------------------------------------------------------------------------------------------------------------------------------------------------------------------------------------------------------------------------------------------------------------------------------------------------------------------------------------------------------------------------------------------------------------------------------------------------------------------------------------------------------------------------------------------------------------------------------------------------------------------------------------------------------------------------------------------------------------------------------------------------------------------------------------------------------------------------------------------------------------------------------------------------------------------------------------------------------------------------------------GTGAACAAAACCTGGGTCTTGGCCCCAAAAATTCATGAAGGAGATATCACACAAATTCTGAATTCATTGCTTCAAGGCTATGACAATAAACTTCGTCCAGATATAGGAGTGAGGCCCACAGTAATTGAAACTGATGTTTATGTAAACAGCATTGGACCAGTTGATCCAATTAATATGGAATATACAATAGATATAATTTTTGCCCAAACCTGGTTTGACAGTCGTTTAAAATTCAATAGTACCATGAAAGTGCTTATGCTTAACAGTAATATGGTTGGAAAAATTTGGATTCCTGACACTTTCTTCAGAAACTCAAGAAAATCTGATGCTCACTGGATAACAACTCCTAATCGTCTGCTTCGAATTTGGAATGATGGACGAGTTCTGTATACTCTAAGATTGACAATTAATGCAGAATGTTATCTTCAGCTTCATAACTTTCCCATGGATGAACATTCCTGTCCACTGGAATTTTCAAGCTATGGATACCCTAAAAATGAAATTGAGTATAAGTGGAAAAAG---------CCCTCCGTAGAAGTGGCTGATCCTAAATACTGGAGATTATATCAGTTTGCATTTGTAGGGTTACGGAACTCAACTGAAATCACTCACACGATCTCTGGG---GATTATGTTATCATGACAATTTTTTTTGACCTGAGCAGAAGAATGGGATATTTCACTATTCAGACCTACATTCCATGCATTCTGACAGTTGTTCTTTCTTGGGTGTCTTTTTGGATCAATAAAGATGCAGTGCCTGCAAGAACATCGTTGGGTATCACTACAGTTCTGACTATGACAACCCTGAGTACAATTGCCAGGAAGTCTTTACCTAAGGTTTCTTATGTGACTGCGATGGATCTCTTTGTTTCTGTTTGTTTCATTTTTGTTTTTGCAGCCTTGATGGAATATGGAACCTTGCATTATTTTACCAGCAACCAAAAAGGAAAGACTGCTACTAAAGACAGAAAGCTAAAAAATAAA------------------------------------------------------------------------------------------------------GCCTCGATGACTCCTGGTCTCCATCCTGGATCC------------------------------------ACTCTGATTCCAATGAAT---------------------------------------------------------------------------AATATTTCT---GTGCCGCAA---GAAGATGATTATGGGTATCAGTGTTTGGAGGGCAAAGATTGTGCCAGCTTCTTCTGTTGC------------------------------------------------------------------------------------------------TTTGAAGACTGCAGAACAGGATCTTGGAGGGAAGGA---------------------------------------------------------------------------------------------------------------------------------------------------------------------------------------AGGATACACATACGCATT---------------------------------------------------------------------------------------------------------GCCAAAATTGACTCTTATTCTAGAATATTTTTCCCAACCGCTTTTGCCCTGTTCAACTTGGTTTATTGGGTTGGCTATCTTTAC
>ratG2
------------------------ATGAGTTCGCCAAATACATGGAGCACTGGAAGCACAGTCTACTCT---CCTGTATTTTCACAGAAAATGACGCTGTGGATTCTGCTCCTGCTATCGCTCTACCCAGGCTTCACTAGCCAAAAGTCAGATGAT---GACTATGAAGATTATGCT------------------------------------------------------------------------------------------------------------------------------------------------------------------------------------------------------------------------------------------------------------------------------------------------------------------------------------------------------------------------------------------------------------------------------------------------------------------------------------------------------------------------------------------------------------------------------------------------------------------------------------------------------------------------------------------------------------------------------------------------------------------------------------------------------------------------------------------------------------------------------------------------------------------------------------------------------------------------------------------------------------------------------------------------------------------------------------------------------------------------------------------------------------------------------------------------------------------------------------------------------------------------------------------------------------------------------------------------------------------------------------------------------------------------------------------------------------------------------------------------------------------------------TCTAATAAAACATGGGTGTTGACTCCAAAAGTTCCCGAGGGTGATGTCACTGTCATCTTAAACAACCTTCTGGAAGGGTACGACAACAAACTTCGGCCCGACATAGGAGTGAAACCAACATTAATTCATACAGATATGTACGTGAACAGCATTGGTCCAGTGAATGCTATCAATATGGAATACACAATTGATATTTTTTTTGCCCAAACCTGGTATGACAGACGTTTGAAATTTAACAGTACCATTAAAGTTCTCCGATTGAATAGCAATATGGTGGGGAAAATCTGGATTCCAGACACTTTCTTCAGGAACTCCAAAAAAGCGGATGCTCACTGGATCACGACTCCCAACAGGATGCTGAGAATTTGGAATGACGGTCGAGTTCTCTACACCTTAAGGCTAACAATTGATGCCGAGTGCCAGTTGCAATTACACAACTTCCCAATGGATGAACACTCCTGCCCCCTGGAGTTCTCCAGTTATGGTTATCCTCGTGAAGAAATTGTTTATCAATGGAAGCGC---------AGTTCTGTTGAAGTGGGAGACACAAGGTCATGGAGGCTGTATCAGTTTTCCTTTGTTGGATTGAGGAATACCACTGAAGTAGTGAAGACAACTTCTGGT---GACTATGTGGTTATGTCCGTGTACTTTGATCTGAGCAGAAGAATGGGGTACTTTACCATCCAGACCTACATTCCCTGCACACTCATTGTGGTTCTGTCCTGGGTGTCCTTCTGGATCAATAAGGATGCTGTCCCTGCAAGAACATCTTTAGGAATCACGACTGTCCTGACGATGACCACTCTCAGCACCATAGCCCGGAAGTCTCTGCCCAAGGTCTCCTATGTCACAGCAATGGATCTCTTCGTCTCTGTTTGCTTCATCTTTGTGTTTTCAGCTTTGGTGGAGTATGGTACCCTGCACTATTTTGTGAGCAACCGGAAACCAAGCAAG---GATAAAGACAAAAAGAAGAAAAACCCT---------------------------------------------------------------------------------------------------------GCCCCTACCATTGATATCCGTCCCAGATCA------------------------------------GCAACGATCCAAATGAAC---------------------------------------------------------------------------AATGCCACCCACCTTCAAGAGAGGGATGAAGAATATGGCTATGAGTGTTTGGATGGCAAGGACTGTGCCAGTTTCTTTTGCTGT------------------------------------------------------------------------------------------------TTTGAAGACTGCCGAACAGGAGCCTGGAGACACGGG---------------------------------------------------------------------------------------------------------------------------------------------------------------------------------------AGGATACACATTCGCATT---------------------------------------------------------------------------------------------------------GCCAAAATGGACTCCTATGCTCGGATCTTCTTCCCTACCGCCTTCTGCTTGTTCAATCTTGTTTACTGGGTCTCCTATCTTTAT
>mouseG2
------------------------ATGAGTTCGCCAAATACATGGAGCATTGGAAGCTCAGTCTACTCT---CCTGTATTTTCACAGAAAATGACGCTGTGGATTCTGCTCCTGCTATCGCTCTACCCAGGCTTCACAAGCCAAAAGTCAGATGAT---GACTATGAAGATTACGCT------------------------------------------------------------------------------------------------------------------------------------------------------------------------------------------------------------------------------------------------------------------------------------------------------------------------------------------------------------------------------------------------------------------------------------------------------------------------------------------------------------------------------------------------------------------------------------------------------------------------------------------------------------------------------------------------------------------------------------------------------------------------------------------------------------------------------------------------------------------------------------------------------------------------------------------------------------------------------------------------------------------------------------------------------------------------------------------------------------------------------------------------------------------------------------------------------------------------------------------------------------------------------------------------------------------------------------------------------------------------------------------------------------------------------------------------------------------------------------------------------------------------------TCTAATAAAACATGGGTGTTGACTCCAAAAGTTCCAGAGGGTGATGTCACTGTCATCTTAAACAACCTGCTGGAAGGGTATGACAACAAACTTCGACCTGACATCGGAGTGAAACCAACATTAATTCATACAGATATGTATGTGAACAGCATTGGTCCAGTGAATGCTATCAATATGGAATATACAATTGATATTTTTTTTGCCCAAACCTGGTATGACAGACGTTTGAAATTTAACAGTACCATTAAAGTTCTCCGGTTGAATAGCAATATGGTGGGGAAAATCTGGATTCCAGACACTTTCTTCAGGAACTCCAAAAAGGCTGATGCTCACTGGATCACCACTCCCAACAGGATGCTGAGAATTTGGAATGATGGTCGAGTTCTCTACACCTTAAGGCTAACAATTGATGCTGAGTGCCAGTTGCAATTACACAACTTCCCAATGGATGAACACTCCTGCCCCCTGGAGTTCTCCAGTTATGGATATCCTCGTGAAGAAATTGTTTATCAATGGAAGCGC---------AGTTCTGTTGAAGTGGGTGACACAAGATCATGGAGGCTGTATCAATTTTCCTTTGTTGGATTGAGGAATACAACTGAAGTAGTGAAGACAACTTCTGGT---GACTATGTGGTGATGTCTGTGTACTTCGATCTGAGCAGAAGAATGGGCTACTTCACCATCCAGACTTACATTCCCTGCACACTCATCGTGGTCCTGTCCTGGGTGTCCTTCTGGATCAATAAGGATGCTGTTCCTGCCAGAACATCTTTAGGAATCACTACTGTCCTGACCATGACAACTTTAAGCACCATAGCCAGAAAATCTCTGCCCAAGGTCTCCTATGTCACAGCAATGGATCTCTTTGTATCTGTTTGCTTCATCTTTGTGTTTTCTGCTTTGGTGGAGTATGGCACCCTGCATTATTTTGTCAGCAACCGGAAGCCAAGCAAG---GATAAAGACAAAAAGAAGAAAAACCCTCTTCTTCGGATGTTTTCCTTC---------------------------------------------------------------------------------AAGGCCCCTACCATTGATATTCGTCCCAGATCA------------------------------------GCAACCATTCAAATGAAC---------------------------------------------------------------------------AATGCCACACACCTTCAAGAGAGGGATGAAGAATATGGCTATGAGTGTTTGGATGGCAAGGACTGTGCCAGTTTCTTCTGCTGT------------------------------------------------------------------------------------------------TTTGAAGATTGCCGAACAGGAGCCTGGAGACATGGG---------------------------------------------------------------------------------------------------------------------------------------------------------------------------------------AGGATACATATTCGCATT---------------------------------------------------------------------------------------------------------GCCAAAATGGACTCCTATGCTCGGATCTTCTTCCCTACCGCCTTTTGCTTGTTCAATCTTGTTTACTGGGTCTCCTATCTTTAT
>humanG2
------------------------ATGAGTTCACCAAATATATGGAGCACAGGAAGCTCAGTCTACTCGACTCCTGTATTTTCACAGAAAATGACGGTGTGGATTCTGCTCCTGCTGTCGCTCTACCCTGGCTTCACTAGCCAGAAATCTGATGAT---GACTATGAAGATTATGCT------------------------------------------------------------------------------------------------------------------------------------------------------------------------------------------------------------------------------------------------------------------------------------------------------------------------------------------------------------------------------------------------------------------------------------------------------------------------------------------------------------------------------------------------------------------------------------------------------------------------------------------------------------------------------------------------------------------------------------------------------------------------------------------------------------------------------------------------------------------------------------------------------------------------------------------------------------------------------------------------------------------------------------------------------------------------------------------------------------------------------------------------------------------------------------------------------------------------------------------------------------------------------------------------------------------------------------------------------------------------------------------------------------------------------------------------------------------------------------------------------------------------------TCTAACAAAACATGGGTCTTGACTCCAAAAGTTCCTGAGGGTGATGTCACTGTCATCTTAAACAACCTGCTGGAAGGATATGACAATAAACTTCGGCCTGATATAGGAGTGAAGCCAACGTTAATTCACACAGACATGTATGTGAATAGCATTGGTCCAGTGAACGCTATCAATATGGAATACACTATTGATATATTTTTTGCGCAAATGTGGTATGACAGACGTTTGAAATTTAACAGCACCATTAAAGTCCTCCGATTGAACAGCAACATGGTGGGGAAAATCTGGATTCCAGACACTTTCTTCAGAAATTCCAAAAAAGCTGATGCACACTGGATCACCACCCCCAACAGGATGCTGAGAATTTGGAATGATGGTCGAGTGCTCTACTCCCTAAGGTTGACAATTGATGCTGAGTGCCAATTACAATTGCACAATTTTCCAATGGATGAACACTCCTGCCCCTTGGAGTTCTCCAGTTATGGCTATCCACGTGAAGAAATTGTTTATCAATGGAAGCGA---------AGTTCTGTTGAAGTGGGCGACACAAGATCCTGGAGGCTTTATCAATTCTCATTTGTTGGTCTAAGAAATACCACCGAAGTAGTGAAGACAACTTCCGGA---GATTATGTGGTCATGTCTGTCTACTTTGATCTGAGCAGAAGAATGGGATACTTTACCATCCAGACCTATATCCCCTGCACACTCATTGTCGTCCTATCCTGGGTGTCTTTCTGGATCAATAAGGATGCTGTTCCAGCCAGAACATCTTTAGGTATCACCACTGTCCTGACAATGACCACCCTCAGCACCATTGCCCGGAAATCGCTCCCCAAGGTCTCCTATGTCACAGCGATGGATCTCTTTGTATCTGTTTGTTTCATCTTTGTCTTCTCTGCTCTGGTGGAGTATGGCACCTTGCATTATTTTGTCAGCAACCGGAAACCAAGCAAG---GACAAAGATAAAAAGAAGAAAAACCCT---------------------------------------------------------------------------------------------------------GCCCCTACCATTGATATCCGCCCAAGATCA------------------------------------GCAACCATTCAAATGAAT---------------------------------------------------------------------------AATGCTACACACCTTCAAGAGAGAGATGAAGAGTACGGCTATGAGTGTCTGGACGGCAAGGACTGTGCCAGTTTTTTCTGCTGT------------------------------------------------------------------------------------------------TTTGAAGATTGTCGAACAGGAGCTTGGAGACATGGG---------------------------------------------------------------------------------------------------------------------------------------------------------------------------------------AGGATACATATCCGCATT---------------------------------------------------------------------------------------------------------GCCAAAATGGACTCCTATGCTCGGATCTTCTTCCCCACTGCCTTCTGCCTGTTTAATCTGGTCTATTGGGTCTCCTACCTCTAC
>mouseG3
------------------------------------------------------------------------------ATGGCTGCAAAGCTGCTGCTTCTCCTCTGCCTGTTCTCGGGCTTGCATGCTCGG------TCCAGGAGGGTAGAAGAAGATGAGAATGAAGACTCCCCA------------------------------------------------------------------------------------------------------------------------------------------------------------------------------------------------------------------------------------------------------------------------------------------------------------------------------------------------------------------------------------------------------------------------------------------------------------------------------------------------------------------------------------------------------------------------------------------------------------------------------------------------------------------------------------------------------------------------------------------------------------------------------------------------------------------------------------------------------------------------------------------------------------------------------------------------------------------------------------------------------------------------------------------------------------------------------------------------------------------------------------------------------------------------------------------------------------------------------------------------------------------------------------------------------------------------------------------------------------------------------------------------------------------------------------------------------------------------------------------------------------------------------TCAAACCAGAAGTGGGTCTTGGCACCCAAACCACAAGACACCGATGCAACGCTGATTCTCAACAAATTGTTGAGAGAATATGACAAAAAGCTGAGACCGGACATTGGAATAAAACCAACTGTGATCGATGTGGACATTTATGTTAACAGCATTGGTCCTGTGTCATCCATAAACATGGAATACCAAATTGATATATTTTTTGCTCAAACCTGGACAGACAGTCGCCTTCGATTCAACAGCACAATGAAAACACTAACTCTGAACAGCAACATGGTGGGCTTGATATGGATTCCAGACACCATCTTTCGAAATTCTAAAACAGCGGAGGCTCACTGGATCACCACACCCAACCAGCTCCTCAGAATCTGGAATGATGGGAAAATCCTTTACACATTAAGGCTCACTATCAATGCAGAGTGCCAGCTGCAACTGCATAACTTCCCTATGGATGCGCATGCCTGCCCCTTGACCTTCTCTAGCTATGGCTACCCCAAAGAAGAAATGATTTATCGTTGGAGGAAA---------AATTCAGTTGAGGCAGCTGATCAGAAATCATGGCGGCTCTATCAGTTTGACTTCATGGGCCTCAGAAACACTACAGAAATCGTGACAACATCTGCAGGT---GATTATGTTGTCATGACTATCTATTTTGAACTGAGTCGAAGAATGGGATACTTCACGATCCAGACGTATATCCCCTGCATACTGACTGTGGTTCTGTCCTGGGTGTCATTTTGGATAAAAAAGGATGCGACACCAGCAAGAACAACATTAGGCATCACCACGGTGCTAACCATGACCACACTCAGCACCATTGCCAGGAAGTCTCTGCCTCGGGTGTCCTATGTCACTGCCATGGACCTCTTTGTGACTGTGTGCTTCTTGTTTGTCTTTGCCGCATTGATGGAGTATGCTACACTCAACTACTATTCAAGCTGTCGAAAGCCAACCATCAGGAAGAAAAAAACTTCGTTATTACATCCA------GATTCCACAAGATGG---------------------------------------------------------------------------------ATTCCTGATCGAATAAGCCTTCAAGCACCCTCTAATTACTCTCTACTGGACATGAGGCCCCCACCACCTGTGATGATCACGTTAAAC---------------------------------------------------------------------------AATTCCATGTACTGGCAGGAATTTGAGGACACCTGTGTCTATGAGTGTCTGGATGGCAAAGACTGCCAGAGCTTCTTCTGCTGC------------------------------------------------------------------------------------------------TATGAGGAGTGCAAGTCTGGCTCCTGGAGGAGAGGC---------------------------------------------------------------------------------------------------------------------------------------------------------------------------------------CGCATCCACATTGATGTC---------------------------------------------------------------------------------------------------------TCTGAGCTGGACTCCTACTCTCGGGTCTTCTTCCCGACATCCTTCCTGCTGTTCAACCTGGTCTATTGGGTTGGATACCTGTAT
>ratG3
------------------------------------------------------------------------------ATGGCTGCAAAGCTGCTGCTTCTCCTCTGCCTGTTCTCGGGCTTGCATGCTCGG------TCCAGGAGGGTGGAAGAGGATGACAGTGAAGACTCTCCA------------------------------------------------------------------------------------------------------------------------------------------------------------------------------------------------------------------------------------------------------------------------------------------------------------------------------------------------------------------------------------------------------------------------------------------------------------------------------------------------------------------------------------------------------------------------------------------------------------------------------------------------------------------------------------------------------------------------------------------------------------------------------------------------------------------------------------------------------------------------------------------------------------------------------------------------------------------------------------------------------------------------------------------------------------------------------------------------------------------------------------------------------------------------------------------------------------------------------------------------------------------------------------------------------------------------------------------------------------------------------------------------------------------------------------------------------------------------------------------------------------------------------TCAAACCAGAAGTGGGTCTTGGCACCCAAATCACAAGACACCGATGTGACACTGATTCTCAACAAATTGCTGCGAGAATATGACAAAAAGTTGAGACCAGACATTGGAATAAAACCAACTGTGATCGATGTGGACATTTATGTTAACAGCATTGGTCCTGTGTCATCCATAAACATGGAATACCAAATTGATATATTTTTTGCTCAAACCTGGACAGACAGTCGCCTTCGATTCAACAGCACAATGAAAATACTTACTCTGAACAGCAACATGGTGGGTTTGATATGGATACCAGACACCATCTTTCGAAACTCTAAAACAGCAGAGGCTCACTGGATCACCACACCCAACCAGCTCCTTAGAATCTGGAATGATGGGAAAATCCTTTACACATTAAGGCTTACCATCAATGCAGAGTGCCAGCTGCAACTGCATAACTTCCCCATGGATGCGCATGCCTGCCCTTTGACCTTCTCTAGCTATGGCTACCCCAAAGAAGAAATGATTTATCGTTGGAGGAAA---------AATTCAGTTGAGGCAGCTGATCAGAAATCATGGCGGCTCTATCAGTTTGACTTCATGGGCCTCAGAAACACTACAGAAATCGTGACAACATCTGCAGGT---GATTATGTTGTCATGACTATCTACTTTGAACTGAGTCGAAGAATGGGATACTTCACTATCCAGACGTATATCCCCTGCATACTGACTGTGGTTCTGTCCTGGGTATCATTTTGGATCAAAAAAGATGCGACACCAGCAAGAACAACATTAGGCATCACCACGGTGCTAACCATGACCACACTCAGCACCATTGCCAGGAAGTCCCTGCCTCGGGTGTCCTATGTCACTGCCATGGACCTCTTTGTGACTGTGTGCTTCTTGTTTGTCTTTGCCGCACTGATGGAGTATGCTACTCTCAACTACTATTCGAGCTGTCGAAAGCCAACCATCAGGAAGAAAAAGACATCGTTATTACATCCA------GATTCAACAAGATGG---------------------------------------------------------------------------------ATTCCTGATCGAATAAGCCTTCAAGCACCCTCTAATTATTCTCTCCTGGATATGAGACCCCCACCACCCGTGATGATCACGTTAAAC---------------------------------------------------------------------------AATTCCATGTACTGGCAGGAGTTTGAGGACACCTGTGTCTATGAGTGTCTGGATGGCAAAGACTGCCAGACGTTCTTCTGCTGC------------------------------------------------------------------------------------------------TATGAGGAGTGCAAGTCTGGCTCCTGGAGGAGAGGC---------------------------------------------------------------------------------------------------------------------------------------------------------------------------------------CGGATCCACATTGACGTC---------------------------------------------------------------------------------------------------------TCTGAGCTGGACTCCTACTCTCGGGTCTTCTTCCCAACGTCCTTCCTGCTGTTCAACCTGGTCTATTGGGTTGGATACCTATAT
>humanG3
------------------------------------------------------------------------------ATGGCCCCGAAGCTGCTGCTCCTCCTCTGCCTGTTCTCGGGCTTGCACGCGCGG------TCCAGAAAGGTGGAAGAGGATGAATATGAAGATTCATCA------------------------------------------------------------------------------------------------------------------------------------------------------------------------------------------------------------------------------------------------------------------------------------------------------------------------------------------------------------------------------------------------------------------------------------------------------------------------------------------------------------------------------------------------------------------------------------------------------------------------------------------------------------------------------------------------------------------------------------------------------------------------------------------------------------------------------------------------------------------------------------------------------------------------------------------------------------------------------------------------------------------------------------------------------------------------------------------------------------------------------------------------------------------------------------------------------------------------------------------------------------------------------------------------------------------------------------------------------------------------------------------------------------------------------------------------------------------------------------------------------------------------------TCAAACCAAAAGTGGGTCTTGGCTCCAAAATCCCAAGACACCGACGTGACTCTTATTCTCAACAAGTTGCTAAGAGAGTATGATAAAAAGCTGAGGCCAGATATTGGAATAAAACCGACCGTAATTGACGTTGACATTTATGTTAACAGCATTGGTCCTGTGTCATCAATAAACATGGAATACCAAATTGACATATTTTTTGCTCAGACCTGGACAGATAGTCGCCTTCGATTCAACAGCACAATGAAAATTCTTACTCTGAACAGCAACATGGTGGGGTTAATCTGGATCCCAGACACCATCTTCCGCAATTCTAAAACCGCAGAGGCTCACTGGATCACCACACCCAATCAGCTCCTCCGGATTTGGAATGACGGGAAAATCCTTTACACTTTGAGGCTCACCATCAATGCTGAGTGCCAGCTGCAGCTGCACAACTTCCCCATGGACGAACACTCCTGCCCGCTGATTTTCTCCAGCTATGGCTATCCCAAAGAAGAAATGATTTATAGATGGAGAAAA---------AATTCAGTGGAGGCAGCTGACCAGAAATCATGGCGGCTTTATCAGTTTGACTTCATGGGCCTCAGAAACACCACAGAAATCGTGACAACGTCTGCAGGT---GATTATGTTGTCATGACTATATATTTTGAATTGAGTAGAAGAATGGGATACTTCACCATTCAGACATACATTCCCTGTATACTGACTGTGGTTTTATCCTGGGTGTCATTTTGGATCAAAAAAGATGCTACGCCAGCAAGAACAGCATTAGGCATCACCACGGTGCTGACCATGACCACCCTGAGCACCATCGCCAGGAAGTCCTTGCCACGCGTGTCCTACGTGACCGCCATGGACCTTTTTGTGACTGTGTGCTTCCTGTTTGTCTTCGCCGCGCTGATGGAGTATGCCACCCTCAACTACTATTCCAGCTGTAGAAAACCAACCACCACGAAAAAGACAACATCGTTACTACATCCA------GATTCCTCAAGATGG---------------------------------------------------------------------------------ATTCCTGAGCGAATAAGCCTACAAGCCCCTTCCAACTATTCCCTCCTGGACATGAGGCCACCACCACCTGCGATGATCACTTTAAAC---------------------------------------------------------------------------AATTCCGTTTACTGGCAGGAATTTGAAGATACCTGTGTCTATGAGTGTCTGGATGGCAAAGACTGTCAGAGCTTCTTCTGCTGC------------------------------------------------------------------------------------------------TATGAAGAATGTAAATCAGGATCCTGGAGGAAAGGG---------------------------------------------------------------------------------------------------------------------------------------------------------------------------------------CGTATTCACATAGACATC---------------------------------------------------------------------------------------------------------TTGGAGCTGGACTCGTACTCCCGGGTCTTTTTCCCCACGTCCTTCCTGCTCTTTAACCTGGTCTACTGGGTTGGATACCTGTAT
>mouseE
ATGTTGCCTAAAGTTCTCCTGATGCTTCTCAACATGTTCCTGGCCCTTCAGTGGAGGGTT---GGACCTCATGTTAATCTGGAGAATAAACCCCCTGCCCAAGATAAGGTAGTCTTTGGCCCTCAGCCTCAGCCTGTGCCACAGCCTCTAACTCCGCCTGAATCTCCTGCTGGAGATACTGTAGTCTTCGGCCCTCAGCCCCAGCCCCAGGCTGAATCCCCTGGCCATGATGATGTAGTCTTTAGTTCCCAGCCCCAGCCGATGCCTCAGCCTCAGCCGATGCCTGAGCCCCAGCCTCAGCCGGAGCCGGAGCCTGAGCCGCAGCCGCAGCCACAACCACAGCCG------------TTGGCTGGGCGCCAGCCTCTGCCCCAGCCCCTGCCTTGGCCCATGCCTCAGCCCCAGCCGGAGCCAGAGCCTGAGCCAGAGCCTGAGCCAGAGCCTGAGCCTGAGCCTGAGCCTGAGCCTGAGCCTGAGCCTGAGCCTGAGCCCCAACCAGAACCTCAGCCTCAGCCT------CTGGCTGGCCGTCAGCCTCTTCCCCAACCTCTGCCTTGGCCCCTGCCACTGCCTTTGCCCGAGCCCCAACCTGAGCCTCAGCCTGATCCCCAACCCGAACCTCAGCCTGAACCCCAACCTGAGCCCCAACCCGAGCCCCAACCTGAGCCCCAGACCCCAGGCCAGGTCCAGGCTGGGCGCCAACCCCGACCCAGACCTCAGCCT------------------------------------------------------------------------------------------------------------------------------------GAGCCCCAGCCCCAGCCTGAGCCTCAGCCTGAGCCCCAGCCTGAGCCACAGCCACAGCCTGAGCCTCAGCCTGAGCCCGAGCCCCAGCCGGAGCCTGAGCCCCAGCCTGAGCCTGAGCCTCAGCCGGAGCCCCAGCCGGAGCCCCAGCCAGAACCGAAGCCGGAGCCTGAGCCGCAGCCTGAGCCTGAGCCTCAGCCCGAGCCCCAGCCTGAGCCCCAGCCAGAACCCAAGCCGGAGCCTGAGCCCCAGCCAGAACCCAAGCCGGAGCCTGAGCCCCAGCCTGAGCCTGAGCCTGAGCCTGAGCCT------GAGCCTCAGCCCGAGCCCGAGCCCAAGCCGGAGCCCCAGCCGGAGCCTGAGCCTGAGCCTGAGCCGGAGCCGGAGCCTGAGCCGGAGCCTGAGCCGGAGCCT------------------------------------------------------------------------------------------------GAGCCGGAGCCGGAGCCGGAGCCGGAGTCGGAGTCGGAGCTGGACCTGGAGCCGGAACCGGAGCCCCATCCCCATCCCCATCCCCATCCCCATCCCCATCCGGAGCCCGAGCCGGAGCCAGAGCCAGAGCCAGAGCCAGAGCCAGAGCCAGAGCCAGAGCCAGAGCCAGAGCCAGAGCCAGAGCCAGAG------ATGAAATCAGAGCCCCAGTCCCAGCTGGAGCCTCAACCTAGTGGAAAGAAGCTTCCAGCAAAAGAACCAGAACTCACTGTTGATTGCATGACTGAACGCCCAGGTGGGAAACTGACAAGAGCTTCTCGAATCCTTAACACCATCCTGAGCAACTATGACCATAAACTGCGCCCTGGCATTGGAGAGAAGCCTACTGTGGTCACTGTTGAAGTCATTGTCAACAGCCTCGGGCCTATTTCCACCCCAGACATGGAATATTCCATTGACATCATCTTCCACCAGACCTGGTATGATGAGCGTCTTCGTTACAATGACACATTTGAAACCCTTATTCTGCATGGCAACGTGGTGAGCCAGTTGTGGATCCCGGATACCTTTTTTAGGAATTCTAAGAGGACCCAAGAGTATGATATCACCATACCTAACCAGATGGCTCTCATCCACAAGGATGGAAAGGTGTTGTACTCAGTTAGGATGACCATTGATGCAAGATGCTCACTCCACATGCTCAATTTTCCAATGGATTCTCACTCTTGCCCTCTGTCTTTCTCTAGCTTTTCCTATGATGACAGTGAAATGATCTACAAATGGGAGAAT---------TTCAAGCTCGAAATCAATGCGAAGAACACTTGGAAGCTATTGGAATTTGATTTTACAGGCGTGAACAACAAAACTGAAATCATCTCTACCCCATTTGGT---GACTTCATGGTCATGACATTCTTCTTCAATGTAAGCAGGCGGTTTGGCTTCATTGTCTTTCAAAATTATGTTCCTTCTTCTGTCACCACAATGCTCTCCTGGGTCTCCTTCTGGATCAAGATAGAAGCTGCTGCTGCCAGGGCCTCTGTAGGGGTCAGTTCTGTGCTCACCATGGCCACGCTGGGTACCTTGTCCTGTAAGAATTTCCCTCGTGTCTCCTATCTCACGGCTTTGGACTTCTATATTGCAATTTGTTTCGTCTTGTGCTTCTGCACTCTGCTAGAGTTTGCTGTGCTCAACTTCCTGACCTACAATAATATTAAACGACAGGCTTCTCTAAAGGTCTACCAACTTCCAACCAATAGCCGTGCTAATGCACAT---------------------------------------------------------------------------------ACTCGTGCTCGTGCACGCACCCGCGCTCGTGCTCGTGCCCGTGCACGACAGCAGCAGGAAGTGTTTGTGTGTGAGATTGTCACCTATGAGGAAAATGCTGAAGAGGGG---------------------------------TATCAATGGTCTCCAAGATCAAGAAGACCTCAGTGTCCCTGGAGGCGGTGTGGCAGAAGCTATGTGTGCTTCAGGGTTCTCAGG------AAGTATTTCTGCATG------------------------------------------------------------------------------------------------GCTCCTGGTTGTGAGGGAGGCAGCTGGCAGCGGGGC---------------------------------------------------------------------------------------------------------------------------------------------------------------------------------------CGCATCTGCATCCATGTT---------------------------------------------------------------------------------------------------------TATCGTCTGGATAACTATTCGCGGGTGCTTTTTCCCATTACATTCTTCTTCTTTAATGTGCTCTACTGGCTGATTTGCCTTAAC
>ratE
ATGTTGCCTAAAGTTCTCCTGATGCTCCTCAACATGTTCCTGGCCCTCCAGTGGAGGGTT---GGACCTCACATTAAACTGGAGAATAAACCCCCTGCCCAAGATAAGGTAGTCTTTGGCCCTCAGCCTCAGCCTGTGCCACAACCTCTGATTCCGCCTGAATCTCCTGCTGGAGATGATGTAGTCTTCGACTCTCAGCCCCAGCCCCAGTCGGAATCCCCTGGCCATGATGAT---GTCTTTAGCTCCCAGCCCCAGCCTCTGCCCCAGCCCCAGCCTCTGCCGGAGCCCCAGCCTCTGCCGGAGCCTGAGCCACAGCCGCAGCCACAGCCACAGCCGCAGCCGCAGCCACAGCCCCTGGCTGGGCGCCAGCCTCTGCCCCAGCCCCTGCCTTGGCCCCTGCCTCAGCCTCAGCCCGAACCGGAGCCCCAGCCGGAGCCCCAGCCGGAGCCCCAGCCTGAGCCCCAGCCGGAGCCCCAGCCTGAGCCCCAACCAGAACCCCAGCCAGAACCCCAGCCTCAACCTCAGCCTCTGGCTGGGCGC------------CAGCCTTTGCCTTGGCCCCTGCCACTGCCCCTGCCCGAGCCCCAACCTGATCCCCAGCCTGATCCCCAACCGGAGCCTCAGCCAGAACCCCAACCTGAGCCCCAGCCTCAGCCC------------CAGACCCCAGGCCAGGTCCAGGCTGGGCGCCAACCCCGCCCCAAACCTCAGCCTGATCCCCATCCCCATCCGCAGCCTGAACCTCAGCCTGAGCCACGTCTCCATCCCTTTCACCGTCTCCGTCTCCGTCCCCATCCCTATCCTGAGCCCCATCCAGGACCCCAGCCGGAGCCTGAGCCTGAGCCTGAGCCGGAGCCCCAGCCGGAGCCCCAGCCGGAGCCCCAGCCGGAGCCCCAACCGGAGCCTGAGCCCCAGCCGGAGCCGGAGCCGGAGCCTGAGCCTGAGCCTGAGCCTGAGCCTGAGCCCGAGCCCGAGCCCGAGCCCGAGCCTGAGCCTGAGCCTGAGCCTGAGCCTGAGCCTGAGCCTGAGCCTGAGCCCCAGCCGGAGCCGGAGCCGGAGCCGGAGCCGGAGCCCGAACCTGAGCCCGAGCCCGAGCCCGAGCCCGAGCCTCAGCCAGAGCCCCAGCCAGAACCTGAGCCTGAGCCCGAGCCCCAGCCCGAGCCCCAGCCCGAGCCCGAGCCCGAGCCCGAGCCCGAGCCCGAGCCCGAGCCCGAACCTGAACCTGAGCCTCAGCCGGAGCCCCAGCCTGAGCCTGAGCCCCAGCCTGAGCCCCAGCCAGATCCTGAGCCTCAGCCTGAGCCCGGACCTGAACCTGGACCTGAACCTGAACCTGAGCCTCAGCTGGAGCCCCAGCCAGAGCCTGAGCCTGAGCCACAGCCGGAGCCTGAGTCGGAGCTGGACCTGGAGCCGGAACCAGAGCCCCAGCCCCTGCCGGAGCCCCAGCCTGAGCCTGAGCCTGAGCCTGAGCCGGAGCCGGAGCCGGAGCCGGAGCCGGAGCCGGAGCCGGAGCCGGAGCCGGAGCCGGAGCCTGAGCCAGAACCGGAGCCAGAGCTGGAACTGGAGCCCCAGTCCCAGCTGGAGCCTCAGCCTAGTGGAAAGAAGCTTCCAGCAAGAGAAACAGAACTCACTGCTGATCATACAACTGAACGCCCACGTGGAAAACTGACAAGAGCTTCTCAAATCCTTAACACCATCCTGAGCAACTACGACCATAAACTGCGCCCTAGCATTGGAGAGAAGCCTACCGTGGTCACTGTTAAAGTCTTTGTCAACAGCCTCGGACCTATTTCCATCCTAGACATGGAATATTCCATTGACATCATCTTCTACCAGACCTGGTATGATGAGCGTCTTCGTTACAATGACACCTTTGAGACACTTATTCTACATGGCAACGTGGTGAGCCAGTTGTGGATCCCGGATACTTTTTTTAGGAATTCTAAGAGGACCCAAGAGTATGATATCACCATACCCAACCAGATGGCTCTCATCCATAAGGATGGAAAAGTGTTGTACACAGTTAGGATGACCATTGATGCAAGATGCTCACTCCACATGCTCAATTTTCCAATGGATTCTCACTCTTGCCCTCTGTCTTTCTCTAGCTTTTCCTATGATGAGCATGAGATGATATACAAGTGGGAGAAT---------TTCAAACTCAAAATCGATGCGAAGAACACTTGGAAGCTATTGGAGTTTGATTTTACAGGAGTGAACAACAAAACTGAAATCATCTCCACCCCAGTTGGT---GACTTCATGGTCATGACATTCTTCTTCAATGTAAGCAGGAGGTTTGGCTTCATTGTCTTTCAAAACTATATCCCTTCATCTGTTACCACAATGCTTTCCTGGGTGTCCTTCTGGATCAAGATAGAAGCTGCTGCTGCCAGGGCCTCTGTAGGGGTCAGTTCTGTGCTCACCATGGCCACACTGGGTACCTTTTCTCGTAAGAATTTCCCTCGTGTCTCCTATCTCACAGCTTTGGACTTCTATATTGCAATTTGTTTCGTCTTGTGCTTCTGTACTCTACTAGAGTTCACTGTGCTCAACTTCCTGACCTACAATAATATTGAACGACAGGCTTCTCCAAAGTTCTACCAATTTCCAACCAATAGCCGTGCTAATGCACGT---------------------------------------------------------------------------------ACTCGTGCTCGTGCCCGCACTCGTGCTCGTGCTCGTGCCCGTGCTCGTCAGCAGCAGGAAGTGTTTGTGTGTGAGATTGTTACCTATGAGGAAAATGCTGAAGAGGGT---------------------------------TACCAGTGGTCTCCAAGATCAAGAAGACCTCAGTGTCCCTGGAGGCGATGTGGCCGAAGCTATGTGTGCTTCAGGGTTCTCAGG------AAGTATTTCTGCATG------------------------------------------------------------------------------------------------GTTCCTGGTTGTGAGGGCAACAGCTGGCAGCGGGGC---------------------------------------------------------------------------------------------------------------------------------------------------------------------------------------CGCATCTGCATCCACGTT---------------------------------------------------------------------------------------------------------TATCGCCTGGATAACTACTCGCGGGTGCTTTTCCCCATTACATTCTTCTTCTTTAATGTGGTCTACTGGGTGATTTGCCTTAAC
>humanE
ATGTTGTCCAAAGTTCTTCCAGTCCTCCTAGGCATCTTATTGATCCTCCAGTCGAGGGTCGAGGGACCTCAGACTGAATCAAAGAATGAAGCCTCTTCCCGTGAT---GTTGTCTATGGCCCCCAGCCCCAGCCTCTGGAAAATCAGCTCCTCTCTGAGGAAACAAAGTCA---------------------------------------------------------------------------------------------------------------------------------------------------------------------------------------------------------------------------------------------------------------------------------------------------------------------------------------------------------------------------------------------------------------------------------------------------------------------------------------------------------------------------------------------------------------------------------------------------------------------------------------------------------------------------------------------------------------------------------------------------------------------------------------------------------------------------------------------------------------------------------------------------------------------------------------------------------------------------------------------------------------------------------------------------------------------------------------------------------------------------------------------------------------------------------------------------------------------------------------------------------------------------------------------------------------------------------------------------------------------------------------------------------------------------------------------------------------------------------------------------------------------------------------ACTGAGACTGAGACTGGGAGCAGAGTTGGCAAACTGCCAGAAGCCTCTCGCATCCTGAACACTATCCTGAGTAATTATGACCACAAACTGCGCCCTGGCATTGGAGAGAAGCCCACTGTGGTCACTGTTGAGATCGCCGTCAACAGCCTTGGTCCTCTCTCTATCCTAGACATGGAATACACCATTGACATCATCTTCTCCCAGACCTGGTACGACGAACGCCTCTGTTACAACGACACCTTTGAGTCTCTTGTTCTGAATGGCAATGTGGTGAGCCAGCTATGGATCCCGGACACCTTTTTTAGGAATTCTAAGAGGACCCACGAGCATGAGATCACCATGCCCAACCAGATGGTCCGCATCTACAAGGATGGCAAGGTGTTGTACACAATTAGGATGACCATTGATGCCGGATGCTCACTCCACATGCTCAGATTTCCAATGGATTCTCACTCTTGCCCTCTATCTTTCTCTAGCTTTTCCTATCCTGAGAATGAGATGATCTACAAGTGGGAAAAT---------TTCAAGCTTGAAATCAATGAGAAGAACTCCTGGAAGCTCTTCCAGTTTGATTTTACAGGAGTGAGCAACAAAACTGAAATAATCACAACCCCAGTTGGT---GACTTCATGGTCATGACGATTTTCTTCAATGTGAGCAGGCGGTTTGGCTATGTTGCCTTTCAAAACTATGTCCCTTCTTCCGTGACCACGATGCTCTCCTGGGTTTCCTTTTGGATCAAGACAGAGTCTGCTCCAGCCCGGACCTCTCTAGGGATCACCTCTGTTCTGACCATGACCACGTTGGGCACCTTTTCTCGTAAGAATTTCCCGCGTGTCTCCTATATCACAGCCTTGGATTTCTATATCGCCATCTGCTTCGTCTTCTGCTTCTGCGCTCTGTTGGAGTTTGCTGTGCTCAACTTCCTGATCTACAACCAGACAAAAGCCCATGCTTCTCCTAAACTCCGCCATCCTCGTATCAATAGC---------------------------------------------------------------------------------------------------CGTGCCCATGCCCGTACCCGTGCACGTTCCCGAGCCTGTGCCCGCCAACATCAGGAAGCTTTTGTGTGCCAGATTGTCACCACTGAGGGAAGTGATGGAGAGGAGCGCCCG------------------TCTTGCTCAGCCCAGCAGCCCCCTAGCCCAGGTAGCCCTGAGGGTCCCCGCAGCCTCTGCTCCAAGCTGGCCTGCTGTGAGTGGTGCAAGCGTTTTAAGAAGTACTTCTGCATG------------------------------------------------------------------------------------------------GTCCCCGATTGTGAGGGCAGTACCTGGCAGCAGGGC---------------------------------------------------------------------------------------------------------------------------------------------------------------------------------------CGCCTCTGCATCCATGTC---------------------------------------------------------------------------------------------------------TACCGCCTGGATAACTACTCGAGAGTTGTTTTCCCAGTGACTTTCTTCTTCTTCAATGTGCTCTACTGGCTTGTTTGCCTTAAC
>humanA4
---------------------------------------------------------------------------ATGGTTTCTGCCAAGAAGGTACCCGCGATCGCTCTGTCCGCCGGGGTCAGTTTCGCCCTCCTGCGCTTCCTGTGCCTGGCGGTTTGTTTAAACGAATCCCCA------------------------------------------------------------------------------------------------------------------------------------------------------------------------------------------------------------------------------------------------------------------------------------------------------------------------------------------------------------------------------------------------------------------------------------------------------------------------------------------------------------------------------------------------------------------------------------------------------------------------------------------------------------------------------------------------------------------------------------------------------------------------------------------------------------------------------------------------------------------------------------------------------------------------------------------------------------------------------------------------------------------------------------------------------------------------------------------------------------------------------------------------------------------------------------------------------------------------------------------------------------------------------------------------------------------------------------------------------------------------------------------------------------------------------------------------------------------------------------------------------------------------------------GGACAGAACCAAAAGGAGGAGAAATTGTGCACAGAAAATTTCACCCGCATCCTGGACAGTTTGCTCGATGGTTATGACAACAGGCTGCGTCCTGGATTTGGGGGTCCTGTTACAGAAGTGAAAACTGACATATATGTCACCAGCTTTGGACCTGTTTCTGATGTTGAAATGGAATACACAATGGATGTGTTCTTCAGGCAGACATGGATTGACAAAAGATTAAAATATGACGGCCCCATTGAAATTTTGAGATTGAACAATATGATGGTAACGAAAGTGTGGACCCCTGATACTTTCTTCAGGAATGGAAAGAAATCTGTCTCACATAATATGACAGCTCCAAATAAGCTTTTTAGAATTATGAGAAATGGTACTATTTTATACACAATGAGACTCACCATAAGTGCGGAGTGTCCCATGAGATTGGTGGATTTTCCCATGGATGGTCATGCATGCCCTTTGAAATTCGGGAGTTATGCCTATCCAAAGAGTGAGATGATCTATACCTGGACAAAAGGTCCTGAGAAATCAGTTGAAGTTCCG---AAGGAGTCTTCCAGCTTAGTTCAATATGATTTGATTGGGCAAACCGTATCAAGTGAAACCATCAAATCAATTACGGGC---GAATATATTGTTATGACGGTTTACTTCCACCTCAGACGGAAGATGGGTTATTTTATGATTCAGACCTATATTCCGTGCATTATGACAGTGATTCTTTCTCAAGTTTCATTTTGGATAAATAAAGAATCAGTTCCCGCTAGGACTGTATTTGGAATAACAACTGTCCTCACCATGACCACACTAAGCATCAGTGCACGACATTCTTTGCCCAAAGTGTCCTACTTGACCGCCATGGACTGGTTCATAGCTGTCTGCTTTGCTTTTGTATTTTCGGCCCTTATCGAGTTTGCTGCTGTCAACTATTTCACCAATATTCAAATGGAAAAAGCCAAAAGAAAGACATCAAAGCCCCCTCAGGAAGTTCCCGCTGCTCCAGTGCAG---------------------------------------------------------------------------------AGAGAGAAGCATCCTGAAGCCCCTCTGCAGGATACAAATGCCAATTTGAACATGAGAAAAAGAACAAATGCTTTGGTTCACTCTGAATCTGATGTTGGCAACAGAACTGAGGTGGGAAACCATTCAAGCAAATCTTCCACAGTTGTTCAAGAATCTTCTAAAGGCACACCTCGGTCTTACTTAGCTTCCAGTCCAAACCCATTCAGCCGTGCAAATGCAGCTGAAACCATATCTGCAGCAAGAGCA------------------------------------------------------------------------------------------------CTTCCATCTGCTTCTCCTACTTCTATCCGAACTGGACAT---------------------------------------------------------------------------------------------------------------------ATGCCTCGAAAGGCTTCAGTTGGATCTGCTTCTACTCGTCACGTGTTTGGATCAAGACTGCAGAGGATAAAGACCACAGTTAATACCATAGGGGCT------------------------------ACTGGGAAGTTGTCAGCTACTCCTCCTCCATCGGCTCCACCACCTTCTGGATCTGGCACAAGTAAAATAGACAAATATGCCCGTATTCTCTTTCCAGTCACATTTGGGGCATTTAACATGGTTTATTGGGTTGTTTATTTATCT
